# Supplementary material for: Haematococcus lacustris genome assembly and annotation reveal diploid genetic traits and stress-induced gene expression patterns
Source: Algal Res. Author manuscript; Available in PMC 2024 Dec 23. (PMC7617258; doi:10.1016/j.algal.2024.103567)
Supplement: Supplemental Tables 9-16 [file EMS201633-supplement-Supplemental_Tables_9_16.xlsx]

## Sheet: Summary
Haematococcus lacustris genome assembly and annotation reveal diploid genetic traits and stress-induced gene expression patterns
Luca Marcolungo1‡, Francesco Bellamoli1‡, Michela Cecchin1‡, Giulia Lopatriello1, Marzia Rossato1, Emanuela Cosentino1, Stephane Rombauts2, Massimo Delledonne1, Matteo Ballottari1*
1 Dipartimento di Biotecnologie, Università di Verona, Strada Le Grazie 15, 37134 Verona, Italy.
2Bioinformatics and Evolutionary Genomics, University of Ghent, Technologiepark 927, B-9052 Gent, Belgium
*Address for correspondence: Matteo Ballottari, Dipartimento di Biotecnologie, Università di Verona, Strada le Grazie 15, 37134 Verona Italy; Tel: +390458027807; E-mail: matteo.ballottari@univr.it
‡These authors contributed equally.
SUPPLEMENTARY INFORMATION
Table 9. Xanthine/uracil permease genes and their expression in the different growth conditions
Table 10. LHCSR and PSBS genes and their expression in the different growth conditions
Table 11. PTOX and PGRL5-like genes and their expression in the different growth conditions
Table 12. Carbon fixation genes and their expression in the different growth conditions
Table 13. Carotenoid biosynthesis genes and their expression in the different growth conditions
Table 14. Nitrate transporter genes and their expression in the different growth conditions
Table 15. Genes involved in lipid metabolism and their expression in the different growth conditions
Table 16. Lipid binding proteins encoding genes and their expression in the different growth conditions

## Sheet: Table 9
Table S9. Xanthine/uracil permease genes and their expression in the different growth conditions
Gene	Functional description	InterPro IDs	Gene Ontology	HL vs. LL baseMean	HL vs. LL log2FoldChange	HL vs. LL padj	LL-N vs. LL baseMean	LL-N vs. LL log2FoldChange	LL-N vs. LL padj	HL-N vs. LL-N baseMean	HL-N vs. LL-N log2FoldChange	HL-N vs. LL-N padj	HL-N vs. HL baseMean	HL-N vs. HL log2FoldChange	HL-N vs. HL padj
g9551	Xanthine/uracil permease	IPR006043	GO:0016020|GO:0022857|GO:0055085	188,4432	-3,08064	5,33E-52	4392,147	4,532831	0	6883,897	-0,45545	1,01E-09	2694,909	7,15544	0
g9552	Xanthine/uracil permease	IPR006043	GO:0016020|GO:0022857|GO:0055085	52,78739	-2,10888	1,01E-09	1376,982	4,800468	0	1943,306	-0,88746	1,14E-18	635,673	6,020862	1,49E-34
g9553	Xanthine/uracil permease	IPR006043	GO:0016020|GO:0022857|GO:0055085	81,16477	-2,04103	5,83E-15	2209,28	4,909107	0	3130,51	-0,87935	2,52E-18	1028,65	6,116793	3,54E-222
g9555	Xanthine/uracil permease	IPR006043	GO:0016020|GO:0022857|GO:0055085	125,9978	-2,54869	4,63E-26	3067,862	4,657419	0	4411,391	-0,78491	1,42E-17	1509,638	6,45076	3,68E-286
g9581	Xanthine/uracil permease	IPR006043	GO:0016020|GO:0022857|GO:0055085	781,935	-4,12304	2,62E-180	26321,9	5,000741	0	41064,6	-0,50181	1,48E-08	15646,46	8,597458	0
g9585	Xanthine/uracil permease	IPR006043	GO:0016020|GO:0022857|GO:0055085	5,676661	-0,12385	0,598215	260,2725	5,268007	1,72E-08	376,5903	-0,39258	0,037996	124,9425	5,701062	4,40E-20
g9586	Xanthine/uracil permease	IPR006043	GO:0016020|GO:0022857|GO:0055085	1,196072	0,231839	NA	114,3903	9,274792	8,16E-17	182,778	-0,10204	0,50617	70,15874	3,393644	0,000569
g9587	Xanthine/uracil permease	IPR006043	GO:0016020|GO:0022857|GO:0055085	42,50226	-0,33364	0,16907	1114,013	4,821424	2,40E-177	1764,172	-0,18915	0,218256	695,2143	5,367047	1,72E-06
g9588	Xanthine/uracil permease	IPR006043	GO:0016020|GO:0022857|GO:0055085	76,25107	-1,6906	1,31E-08	1433,107	4,403697	1,23E-288	1994,404	-0,88484	5,33E-16	658,3575	5,183885	5,11E-25
g9589	Xanthine/uracil permease	IPR006043	GO:0016020|GO:0022857|GO:0055085	72,48266	-1,25526	2,87E-07	1069,602	4,16412	6,96E-238	1551,357	-0,66333	1,29E-09	567,6955	4,826653	4,72E-150

## Sheet: Table 10
Table S10. LHCSR and PSBS genes and their expression in the different growth conditions
Gene	Repeat intersection	RNA-seq read count	Prediction score	Aligned protein domains	Assignment to gene families	Functional description	KO TERMS	InterPro IDs	Gene Ontology	HL vs. LL baseMean	HL vs. LL log2FoldChange	HL vs. LL padj	LL-N vs. LL baseMean	LL-N vs. LL log2FoldChange	LL-N vs. LL padj	HL-N vs. LL-N baseMean	HL-N vs. LL-N log2FoldChange	HL-N vs. LL-N padj	HL-N vs. HL baseMean	HL-N vs. HL log2FoldChange	HL-N vs. HL padj
g11342	not_intersecting_repeat	7491	35,3	known_protein_domains	assigned_to_gene_family	Chlorophyll a/b binding domain LHCSR		IPR001344,IPR023329	GO:0009765|GO:0016020	1,066748154	-0,21954515	NA	1,146476999	-0,29068573	NA	0,317373125	0,011056437	NA	0,295938435	0,056587958	NA
g2272	not_intersecting_repeat	430094	88,2	known_protein_domains	assigned_to_gene_family	Chlorophyll a/b binding domain LHCSR	K08907	IPR001344,IPR023329	GO:0009765|GO:0016020	35314,60709	-1,451440987	1,16E-63	62676,38473	0,290901297	0,000390614	50864,10728	-0,888871657	1,93E-43	25409,73919	0,867178438	1,84E-31
g288	not_intersecting_repeat	286322	53,8	known_protein_domains	assigned_to_gene_family	Chlorophyll a/b binding domain LHCSR	K08907	IPR001344,IPR023329	GO:0009765|GO:0016020	47809,1565	-0,419051078	3,73E-08	58476,95508	-0,032024348	0,735847076	59512,55759	0,218435679	0,000271989	49166,29852	0,638325776	3,53E-18
g1838	not_intersecting_repeat	105245	93,3	known_protein_domains	assigned_to_gene_family	PSBS	K03542	IPR023329		13403,73674	-0,17147905	0,044811556	12117,84472	-0,772153314	6,72E-24	10134,15348	0,435786634	1,42E-12	11474,29563	-0,130978472	0,088258195
g8651	not_intersecting_repeat	108984	46,2	known_protein_domains	assigned_to_gene_family	PSBS	K03542	IPR023329		6574,157585	1,30183968	3,08E-07	15802,0864	2,813987256	6,28E-32	22618,21958	-0,479907076	1,39E-13	13277,62839	0,908951623	1,78E-23

## Sheet: Table 11
Table S11. PTOX and PGRL5-like genes and their expression in the different growth conditions
Gene	Repeat intersection	RNA-seq read count	Prediction score	Aligned protein domains	Assignment to gene families	Functional description	KO TERMS	InterPro IDs	Gene Ontology	HL vs. LL baseMean	HL vs. LL log2FoldChange	HL vs. LL padj	LL-N vs. LL baseMean	LL-N vs. LL log2FoldChange	LL-N vs. LL padj	HL-N vs. LL-N baseMean	HL-N vs. LL-N log2FoldChange	HL-N vs. LL-N padj	HL-N vs. HL baseMean	HL-N vs. HL log2FoldChange	HL-N vs. HL padj
g449	intersecting_repeat	28282	100	known_protein_domains	assigned_to_gene_family	PGR5-like B		IPR039987	GO:0009535|GO:0009773|GO:0016730	4286,922174	-0,284056448	0,000247125	4698,587626	-0,227344775	0,002509809	3884,435758	-0,149737854	0,068506083	3533,246158	-0,102596784	0,28009609
g454	intersecting_repeat	7865	38,5	known_protein_domains	assigned_to_gene_family	PGR5-like B		IPR039987	GO:0009535|GO:0009773|GO:0016730	1901,877171	-0,341180248	9,04E-05	2186,929735	-0,144579678	0,106427296	1902,633081	-0,103162312	0,286703783	1643,023167	0,08105597	0,454144175
g11573	not_intersecting_repeat	27544	48,4	known_protein_domains	assigned_to_gene_family	PTOX	K17893	IPR002680	GO:0009916|GO:0055114	4866,82063	1,611068163	4,45E-69	2201,842875	-0,439030478	9,05E-07	2035,626199	0,350155612	1,02E-05	4571,545133	-1,68399346	9,95E-89
g5100	intersecting_repeat	25814	47,8	known_protein_domains	assigned_to_gene_family	PTOX	K17893	IPR002680	GO:0009916|GO:0055114	1788,722864	-0,091412568	0,324357018	2978,003292	0,980286253	1,51E-37	3449,046405	-0,247450483	0,000411276	2272,696969	0,806814848	7,68E-28

## Sheet: Table 12
Table S12. Carbon fixation genes and their expression in the different growth conditions
Gene	Repeat intersection	RNA-seq read count	Prediction score	Aligned protein domains	Assignment to gene families	Functional description	KO TERMS	InterPro IDs	Gene Ontology	HL vs. LL baseMean	HL vs. LL log2FoldChange	HL vs. LL padj	LL-N vs. LL baseMean	LL-N vs. LL log2FoldChange	LL-N vs. LL padj	HL-N vs. LL-N baseMean	HL-N vs. LL-N log2FoldChange	HL-N vs. LL-N padj	HL-N vs. HL baseMean	HL-N vs. HL log2FoldChange	HL-N vs. HL padj
g10655	not_intersecting_repeat	28636	100	known_protein_domains	assigned_to_gene_family	Aldolase	K01623	IPR000741	GO:0003824	2414,016155	-1,019469453	5,43959E-37	3898,041669	0,294473369	3,71343E-05	3457,147934	-0,509512635	1,12454E-15	2068,907667	0,802874348	6,71334E-24
g4513	not_intersecting_repeat	409463	100	known_protein_domains	assigned_to_gene_family	Aldolase	K01623	IPR000741	GO:0003824	25706,74967	-0,975801299	1,70948E-59	39975,33498	0,226582852	0,000651969	37731,24301	-0,222934067	7,44559E-05	24260,96504	0,976320737	4,35574E-63
g7673	not_intersecting_repeat	164144	44,4	known_protein_domains	assigned_to_gene_family	Aldolase	K01623	IPR000741	GO:0003824	11434,30868	-1,278265111	2,1008E-71	19680,21311	0,325148847	3,95625E-07	17073,25115	-0,604486217	1,44176E-22	9411,07541	0,99913756	7,63295E-42
g11123	intersecting_repeat	5318	47,4	known_protein_domains	assigned_to_gene_family	Aldolase-type TIM barrel	K01623	IPR000741	GO:0003824	656,611484	-0,402624384	8,87662E-05	599,4361315	-0,97541153	7,08569E-18	363,1690493	-0,048630544	0,76409318	427,2083847	-0,594201162	9,62568E-07
g5129	not_intersecting_repeat	114684	42,9	known_protein_domains	assigned_to_gene_family	Dihydrolipoamide succinyltransferase	K01100	IPR023079	GO:0005975|GO:0016791	7034,991543	-2,032383074	6,90E-101	13424,86707	0,253609132	7,81E-04	11121,67231	-0,75612714	1,74936E-33	5137,713018	1,536870044	2,43E-65
g5080	not_intersecting_repeat	5553	100	known_protein_domains	assigned_to_gene_family	Dribose5phosphate isomerase (RpiA), lid domain	K01807	IPR004788	GO:0004751|GO:0009052	574,5125988	-0,042764677	0,758635796	586,5091541	-0,171248077	0,155581781	544,4285674	0,096938762	0,429993977	533,9210577	-0,001321741	0,992526573
g5131	not_intersecting_repeat	38802	33,3	known_protein_domains	assigned_to_gene_family	Dribose5phosphate isomerase (RpiA), lid domain	K01807	IPR004788	GO:0004751|GO:0009052	2659,87962	-1,240778202	4,09591E-52	4965,019881	0,537748135	2,40786E-12	4914,904562	-0,42645594	3,29823E-11	2694,171906	1,357325725	1,34101E-73
g3664	intersecting_repeat	49482	58,5	known_protein_domains	assigned_to_gene_family	Fructose-1,6-bisphosphatase	K03841	IPR028343	GO:0042132	3625,741931	-1,370688911	5,12452E-62	5862,106625	0,130853131	0,153891266	4742,566405	-0,660597457	1,32324E-23	2669,578068	0,839031193	1,82551E-30
g3673	intersecting_repeat	51494	66,7	known_protein_domains	assigned_to_gene_family	Fructose-1,6-bisphosphatase	K03841	IPR028343	GO:0042132	3663,976315	-1,732148675	3,07412E-81	6451,953566	0,18069446	0,034542209	5220,447301	-0,730303878	1,27084E-27	2628,912634	1,184112812	2,96491E-45
g12598	intersecting_repeat	550	40	known_protein_domains	assigned_to_gene_family	Fructose-1,6-bisphosphatase, active site	K01100	IPR000146	GO:0005975|GO:0016791	29,59950982	-0,048795152	0,84692875	41,74096199	0,387404997	0,106201015	53,87966116	0,095229618	0,560365757	42,14978989	0,886554913	0,002225907
g11366	intersecting_repeat	98525	89,5	known_protein_domains	assigned_to_gene_family	Glyceraldehyde 3-phosphate dehydrogenase, active site	K00134	IPR020831	GO:0016620|GO:0055114	9227,535388	0,472978511	0,011196667	9520,396725	0,39811299	0,02949312	12575,57705	0,378623994	1,23087E-06	12062,17668	0,304764162	0,000942626
g10370	not_intersecting_repeat	140569	46,2	known_protein_domains	assigned_to_gene_family	Glyceraldehyde 3-phosphate dehydrogenase, active site	K05298	IPR020831	GO:0016620|GO:0055114	10977,93845	-2,190475111	3,2989E-143	19484,82199	0,020349771	0,847985978	15191,62298	-0,647696615	1,90063E-20	7340,009294	1,548195694	7,0205E-72
g9460	not_intersecting_repeat	112560	92	known_protein_domains	assigned_to_gene_family	phosphoglycerate kinase	K00927	IPR001576	GO:0004618|GO:0006096	8306,626208	-2,853204144	2,5787E-174	16411,06009	0,116975039	0,138977393	13245,49311	-0,645533782	1,28558E-19	5718,934497	2,3129568	2,5788E-112
g8561	not_intersecting_repeat	314931	100	known_protein_domains	assigned_to_gene_family	phosphoribulokinase	K00855	IPR006082	GO:0005524|GO:0005975|GO:0008974	19931,22034	-1,31731189	4,0972E-73	35236,29859	0,358451188	2,83139E-07	32113,46665	-0,520973458	3,97434E-19	17606,14298	1,161195884	1,873E-67
g13072	not_intersecting_repeat	6736	100	known_protein_domains	assigned_to_gene_family	Ribulose bisphosphate carboxylase, small chain	K01602	IPR000894,IPR024681	0	623,518737	-1,905781197	3,71755E-68	1511,117547	0,824878188	3,8016E-18	1391,389471	-1,017180357	2,41768E-22	540,8503781	1,708974106	2,86E-42
g2210	not_intersecting_repeat	159221	100	known_protein_domains	assigned_to_gene_family	Ribulose bisphosphate carboxylase, small chain	K01602	IPR000894,IPR024681	0	9233,471904	-2,15489975	2,19E-169	19385,0078	0,436205972	8,76E-10	16350,66284	-0,916585459	4,62E-59	6821,469386	1,690404287	1,67E-128
g2234	not_intersecting_repeat	137167	44,4	known_protein_domains	assigned_to_gene_family	Ribulose bisphosphate carboxylase, small chain	K01602	IPR000894,IPR024681	0	8657,99408	-2,168045157	4,7859E-144	16376,86714	0,16160571	0,076781259	13020,97785	-0,821012194	1,03422E-35	5821,919761	1,514736071	2,04681E-93
g261	not_intersecting_repeat	133904	100	known_protein_domains	assigned_to_gene_family	Ribulose bisphosphate carboxylase, small chain	K01602	IPR000894,IPR024681	0	10607,26757	-0,957730796	3,15E-29	16102,86864	0,142538522	1,38E-01	12233,26418	-0,954961467	3,16647E-30	7227,167187	0,148283754	1,26E-01
g278	not_intersecting_repeat	107908	100	known_protein_domains	assigned_to_gene_family	Ribulose bisphosphate carboxylase, small chain	K01602	IPR000894,IPR024681	0	9485,029811	-1,454792452	2,73107E-66	13855,47384	-0,242315365	0,006951208	9083,287825	-0,956585627	3,67907E-26	5228,722735	0,213825857	0,03011182
g11095	not_intersecting_repeat	152953	47,6	known_protein_domains	assigned_to_gene_family	transketolase	K00615	IPR005474	GO:0003824	9838,196375	-1,794619227	6,5722E-145	18481,06287	0,316875103	1,56694E-06	16024,32725	-0,613481734	1,22047E-23	7954,196219	1,500648157	1,51E-99
g6501	intersecting_repeat	151743	100	known_protein_domains	assigned_to_gene_family	transketolase	K00615	IPR005474	GO:0003824	9476,082149	-1,87586852	7,6961E-134	18254,60265	0,348736599	1,57861E-07	16187,61687	-0,566662643	1,33746E-21	7968,048478	1,662381106	5,9431E-111
g2242	not_intersecting_repeat	6107	45.5	known_protein_domains	assigned_to_gene_family	ribulose-phosphate 3-epimerase	K01783	IPR000056	GO:0005975|GO:0016857	663.157	-0.11207	0.330808	736.045	-0.0459118	0.752574	681.253	-0.0183851	0.911032	613.46	0.0495333	0.704796
g7998	not_intersecting_repeat	128850	100	known_protein_domains	assigned_to_gene_family	ribulose-phosphate 3-epimerase	K01783	IPR000056	GO:0005975|GO:0016857	14798.3	-0.937674	6.68659e-35	33178.4	1.0988	4.35005e-49	37169.5	-0.472865	6.53395e-17	19200.2	1.56996	3.4621e-139
g8002	not_intersecting_repeat	51345	100	known_protein_domains	assigned_to_gene_family	ribulose-phosphate 3-epimerase	K01783	IPR000056	GO:0005975|GO:0016857	4941.2	-0.816765	1.59881e-27	10672.3	1.08501	5.24309e-52	12046.5	-0.435751	8.81193e-14	6431.88	1.46933	2.95655e-107

## Sheet: Table 13
Table S13. Carotenoid biosynthesis genes and their expression in the different growth conditions
Gene	Name	Repeat intersection	RNA-seq read count	Prediction score	Aligned protein domains	Assignment to gene families	Functional description	KO TERMS	InterPro IDs	Gene Ontology	HL vs. LL baseMean	HL vs. LL log2FoldChange	HL vs. LL padj	LL-N vs. LL baseMean	LL-N vs. LL log2FoldChange	LL-N vs. LL padj	HL-N vs. LL-N baseMean	HL-N vs. LL-N log2FoldChange	HL-N vs. LL-N padj	HL-N vs. HL baseMean	HL-N vs. HL log2FoldChange	HL-N vs. HL padj
g1780	BKT_1	intersecting_repeat	62754	36,8	known_protein_domains	assigned_to_gene_family	BKT1	K09836	IPR005804	GO:0006629	1540,709	-0,48038	1,4E-08	4951,178	2,031163	6,8E-133	7147,21	-0,15838	0,048667	3733,651	2,35877	4,29E-211
g8702	BKT_2	not_intersecting_repeat	16490	100	known_protein_domains	assigned_to_gene_family	BKT2	K09836	IPR005804	GO:0006629	992,481	0,247796	0,005662	1467,809	1,002633	4,7E-22	2381,829	0,564835	4,35E-10	1859,646	1,355826	9,2321E-73
g1578	CCD8_1	intersecting_repeat	13672	45,5	known_protein_domains	assigned_to_gene_family	BETA,BETACAROTENE 9',10'OXYGENASE	K17913	IPR004294	GO:0016702|GO:0055114	1484,901	1,061787	5,32E-25	1375,91	0,730441	6,41E-12	1836,3	0,267996	0,001517	1903,12	0,000917	0,993716452
g2603	CCD8_2	not_intersecting_repeat	8866	91,9	known_protein_domains	assigned_to_gene_family	BETA,BETACAROTENE 9',10'OXYGENASE	K17913	IPR004294	GO:0016702|GO:0055114	706,8748	-0,27147	0,007849	1005,835	0,477398	6,58E-07	1072,754	-0,07819	0,498574	784,4344	0,690592	5,12242E-13
g4719	crtB	not_intersecting_repeat	127495	100	known_protein_domains	assigned_to_gene_family	Farnesyl Diphosphate Synthase	K02291	IPR008949	GO:0004310|GO:0051996	6393,267	-0,24831	0,000574	13732,99	1,41509	2,06E-89	19220,75	-0,0006	0,996826	11792,28	1,68478	3,3718E-134
g5668	CHYB_1	not_intersecting_repeat	20658	45,5	known_protein_domains	assigned_to_gene_family	BETACAROTENE 3HYDROXYLASE 2, CHLOROPLASTIC	K15746	IPR006694	GO:0005506|GO:0008610|GO:0016491|GO:0055114	868,1216	-0,48431	6,22E-06	2199,903	1,561233	1,66E-57	3077,627	-0,05361	0,606282	1737,5	2,036035	7,6256E-134
g12807	CHYB_2	not_intersecting_repeat	177121	40	known_protein_domains	assigned_to_gene_family	BETACAROTENE 3HYDROXYLASE 2, CHLOROPLASTIC	K15746	IPR006694	GO:0005506|GO:0008610|GO:0016491|GO:0055114	7619,743	-0,35915	2,01E-05	19283,3	1,646825	6,5E-111	28263,68	0,033251	0,758959	16479,43	2,077519	3,0367E-143
g3276	cVDE_1	not_intersecting_repeat	2039	44,4	known_protein_domains	assigned_to_gene_family	FAD/NAD(P)-binding domain	0	IPR036188	0	253,5755	-0,20796	0,135024	305,2062	0,094424	0,543328	288,329	-0,05057	0,76147	239,7925	0,237569	0,110783714
g12318	cVDE_2	intersecting_repeat	65275	35,3	known_protein_domains	assigned_to_gene_family	FAD/NAD(P)-binding domain	0	IPR036188	0	7298,917	0,090651	0,316601	6926,963	-0,24444	0,001559	5875,564	-0,04005	0,71084	6271,613	-0,38768	2,09852E-07
g9800	lcyB_1	not_intersecting_repeat	192311	100	known_protein_domains	assigned_to_gene_family	carotenecycl: lycopene cyclase family protein	K06443	IPR036188	GO:0016117|GO:0016705	8020,783	-0,36015	4,9E-06	16370,08	1,224464	9,84E-68	20668,26	-0,14516	0,034401	12383,15	1,44996	1,71507E-88
g9916	lcyB_2	not_intersecting_repeat	73278	100	known_protein_domains	assigned_to_gene_family	carotenecycl: lycopene cyclase family protein	K06443	IPR036188	GO:0016117|GO:0016705	2618,197	-0,65531	2,04E-14	6029,454	1,297847	4,74E-64	7431,637	-0,25407	0,000107	4077,773	1,704152	1,8906E-106
g10413	lcyE	intersecting_repeat	3050	40,7	known_protein_domains	assigned_to_gene_family	FAD/NAD(P)-binding domain	K06444	IPR000719	GO:0004672|GO:0005524|GO:0006468	395,3799	-2,32538	1,41E-73	473,764	-1,48733	6,91E-31	167,019	-1,09252	8,14E-09	109,2705	-0,26399	0,145793749
g4091	LUT1	not_intersecting_repeat	12183	100	known_protein_domains	assigned_to_gene_family	Cytochrome P450	K09837	IPR002401	GO:0005506|GO:0016705|GO:0020037|GO:0055114	1152,297	-0,52881	1,46E-10	1356,858	-0,22748	0,009226	1177,221	-0,00165	0,991865	990,7862	0,293172	0,00098912
g13903	LUT5	intersecting_repeat	8181	100	known_protein_domains	assigned_to_gene_family	Cytochrome P450	K15747	IPR002401	GO:0005506|GO:0016705|GO:0020037|GO:0055114	979,5703	-0,3426	1,07E-04	1105,699	-0,18157	5,84E-02	1005,728	0,070301	0,542461	889,2186	0,249693	7,32E-03
g11388	PDS	intersecting_repeat	213305	34	known_protein_domains	assigned_to_gene_family	Amine oxidase	K02293	IPR001680	GO:0005515	11745,57	-0,59125	1,66E-13	28696,49	1,481299	6,38E-78	37069,29	-0,20727	0,000944	20521,03	1,877586	1,7935E-189
g11430	VDE_1	intersecting_repeat	2608	44,4	known_protein_domains	assigned_to_gene_family	VDE lipocalin domain	0	IPR010788	GO:0046422|GO:0055114	218,131	-1,13903	1,19E-14	284,7636	-0,30984	3,23E-02	192,1376	-0,44636	3,78E-03	133,8076	0,143878	4,27E-01
g300	VDE-2	intersecting_repeat	3214	41,4	known_protein_domains	assigned_to_gene_family	VDE lipocalin domain	0	IPR010788	GO:0046422|GO:0055114	207,1671	-0,17667	0,236906	276,7906	0,358516	0,007492	281,5543	-0,09873	0,489365	214,9639	0,423919	0,003137878
g6855	ZDS	intersecting_repeat	104612	100	known_protein_domains	assigned_to_gene_family	Adrenodoxin reductase family signature	K00514	IPR036188	GO:0016117|GO:0016719|GO:0055114	5507,778	-0,64721	3,16E-17	11690,87	1,153143	1,06E-59	14260,93	-0,18983	0,00136	8217,158	1,621436	3,4178E-133
g8747	ZEP	intersecting_repeat	29300	47,4	known_protein_domains	assigned_to_gene_family	Aromaticring hydroxylase (flavoprotein monooxygenase) signature	K09838	IPR000253	GO:0005515	3733,984	-0,41776	1,94E-08	4360,674	-0,15033	0,0855	3294,386	-0,5088	6,31E-12	2755,725	-0,24117	0,001699469
g11521	Z-ISO	not_intersecting_repeat	29101	42,1	known_protein_domains	assigned_to_gene_family	15-cis-zeta-carotene isomerase	K15744	IPR009915	0	1441,549	-0,44155	5,98E-08	2764,344	1,028186	1,1E-32	3517,777	-0,01856	0,887792	2194,647	1,482209	1,15724E-78

## Sheet: Table 14
Table S14. Nitrate trasporter genes and their expression in the different growth conditions
Gene	Repeat intersection	RNA-seq read count	Prediction score	Aligned protein domains	Assignment to gene families	Functional description	KO TERMS	InterPro IDs	Gene Ontology	HL vs. LL baseMean	HL vs. LL log2FoldChange	HL vs. LL padj	LL-N vs. LL baseMean	LL-N vs. LL log2FoldChange	LL-N vs. LL padj	HL-N vs. LL-N baseMean	HL-N vs. LL-N log2FoldChange	HL-N vs. LL-N padj	HL-N vs. HL baseMean	HL-N vs. HL log2FoldChange	HL-N vs. HL padj
g2496	intersecting_repeat	7983	36,4	not_known_protein_domains	assigned_to_gene_family	High-affinity nitrate transporter		IPR022742		6938,388705	-1,61148804	1,84E-50	6364,338333	-2,990912835	4,69E-146	1220,627343	-0,239798585	0,026592064	2128,158678	-1,672299807	4,17E-62
g2457	intersecting_repeat	20796	30,8	not_known_protein_domains	assigned_to_gene_family	High-affinity nitrate transporter		IPR022742		1595,255395	-2,044075087	3,16E-72	1586,153758	-2,924521088	8,59E-101	276,9556734	-0,676425733	5,54E-05	389,4259365	-1,652378347	9,45E-33
g2439	intersecting_repeat	10320	34,5	known_protein_domains	assigned_to_gene_family	High-affinity nitrate transporter		IPR022742		774,561669	-1,758486892	8,72E-55	772,2437772	-2,202839249	1,11E-77	218,4115751	-0,364438641	0,008178536	249,0221861	-0,900192265	7,46E-10
g2497	intersecting_repeat	29049	44	known_protein_domains	assigned_to_gene_family	High-affinity nitrate transporter	K02575	IPR011701,IPR036259	GO:0022857|GO:0055085	7434,591535	-1,882383266	3,01E-90	7343,011645	-2,577975632	1,74E-196	2103,927527	0,099533984	0,365614432	2530,4405	-0,523454636	1,23E-07
g2493	intersecting_repeat	487	29,4	known_protein_domains	assigned_to_gene_family	High-affinity nitrate transporter		IPR022742		62,53476791	0,362472566	0,074766169	51,74128197	-0,017401107	0,9484882	46,39376164	-0,023041685	0,904961722	56,50657823	-0,473183782	0,041416518
g2500	intersecting_repeat	2522	30,8	not_known_protein_domains	assigned_to_gene_family	High-affinity nitrate transporter		IPR022742		864,7050849	-2,569970981	2,51E-86	936,7474345	-2,538924888	9,88E-76	221,851832	-0,320053557	0,028796192	202,8782475	-0,395171245	0,016228849
g2441	intersecting_repeat	2368	30,8	not_known_protein_domains	assigned_to_gene_family	High-affinity nitrate transporter		IPR022742		1431,680942	-2,473115241	3,41E-88	1653,469168	-1,956871971	8,01E-73	520,237096	-0,661398317	1,05E-08	389,3113243	-0,160057647	0,269135194
g2443	intersecting_repeat	1375	26,7	not_known_protein_domains	assigned_to_gene_family	High-affinity nitrate transporter		IPR022742		9,708718604	-1,279388522	0,004532352	10,5811012	-0,862291437	0,024803495	3,499947271	-0,034931056	NA	2,843850368	-0,071473861	NA
g2442	intersecting_repeat	4987	47,8	known_protein_domains	assigned_to_gene_family	High-affinity nitrate transporter	K02575	IPR011701,IPR036259	GO:0022857|GO:0055085	8370,551541	-2,435558513	3,60E-117	9929,998649	-1,696183469	2,02E-110	3769,506844	-0,501104334	2,59E-10	2672,523429	0,192456768	0,095704033
g2499	intersecting_repeat	3948	47,8	known_protein_domains	assigned_to_gene_family	High-affinity nitrate transporter	K02575	IPR011701,IPR036259	GO:0022857|GO:0055085	7573,145521	-2,722139953	3,60E-107	8726,483275	-2,090108174	7,59E-148	2886,925799	-0,241765964	0,001741284	2158,711513	0,326872543	0,007424928
g2498	intersecting_repeat	457	36,4	not_known_protein_domains	assigned_to_gene_family	High-affinity nitrate transporter		IPR022742		890,4142363	-3,420485819	5,12E-173	1040,083784	-2,43501191	3,41E-109	259,0876548	-0,404263966	0,005427181	169,1547505	0,332420666	0,058026325

## Sheet: Table 15
Table S15. Genes involved in lipid metabolism and their expression in the different growth conditions
Gene	Repeat intersection	RNA-seq read count	Prediction score	Aligned protein domains	Assignment to gene families	Functional description	KO TERMS	InterPro IDs	Gene Ontology	HL vs. LL baseMean	HL vs. LL log2FoldChange	HL vs. LL padj	LL-N vs. LL baseMean	LL-N vs. LL log2FoldChange	LL-N vs. LL padj	HL-N vs. LL-N baseMean	HL-N vs. LL-N log2FoldChange	HL-N vs. LL-N padj	HL-N vs. HL baseMean	HL-N vs. HL log2FoldChange	HL-N vs. HL padj
g11002	intersecting_repeat	22146	100	known_protein_domains	assigned_to_gene_family	1-acyl-sn-glycerol-3-phosphate acyltransferase	K00655	IPR002123	GO:0016746	1639,732	-0,38007	0,000168	2552,077	0,608346	2,71E-15	2730,733	-0,18911	0,021929	1845,39	0,800232	8,27E-15
g7260	not_intersecting_repeat	73386	36,4	known_protein_domains	assigned_to_gene_family	3hydroxyacyl[acylcarrierprotein] dehydratase FabZ [fabZ].	K02372	IPR010084	GO:0006633|GO:0016836	3882,367	-1,14193	3,18E-44	8050,77	0,833028	1,37E-29	8936,456	-0,30271	2,45E-05	4840,555	1,659051	4,48E-88
g10865	intersecting_repeat	26043	100	known_protein_domains	assigned_to_gene_family	3-hydroxyacyl-CoA dehydrogenase, conserved site	K10527	IPR008927	GO:0003857|GO:0006631|GO:0016491|GO:0055114	3627,595	0,90738	5,15E-25	2543,147	-0,12836	0,210949	2550,631	0,254992	0,001487	3566,172	-0,74606	1,37E-19
g11803	not_intersecting_repeat	2141	100	known_protein_domains	assigned_to_gene_family	3-ketoacyl-acyl carrier protein synthase I	K09458	IPR016039	GO:0016746	356,4626	0,202705	0,135024	348,6551	0,014497	0,938254	331,0155	0,019212	0,9139	338,0056	-0,1667	0,203401
g4710	intersecting_repeat	146037	100	known_protein_domains	assigned_to_gene_family	3-ketoacyl-acyl carrier protein synthase I	K09458	IPR016039	GO:0016746	6632,332	-1,48543	3,68E-58	16210,22	1,054859	5,42E-53	19047,5	-0,23127	0,000264	9763,049	2,304401	1,8E-150
g10690	not_intersecting_repeat	11591	100	known_protein_domains	assigned_to_gene_family	3-ketoacyl-CoA synthase 20	K15397	IPR016039	GO:0006633|GO:0016020|GO:0016747	1086,489	-0,19763	0,042813	1212,39	-0,07706	0,514349	1105,155	-0,03634	0,779008	988,3175	0,084247	0,41197
g7748	intersecting_repeat	11828	44,4	known_protein_domains	assigned_to_gene_family	3-ketoacyl-CoA synthase 21	K15397	IPR016039	GO:0016746	4776,15	0,013539	0,931521	2892,83	-2,87639	2,8E-107	640,7498	-0,02981	0,858776	2566,014	-2,94133	2e-233
g4410	intersecting_repeat	24534	38,8	known_protein_domains	assigned_to_gene_family	3-ketoacyl-CoA synthase 21	K15397	IPR016039	GO:0016746	4027,443	-0,13859	0,137858	3381,677	-1,01712	3,43E-32	2266,808	0,169548	0,058697	2940,236	-0,64771	7,61E-15
g2662	intersecting_repeat	24604	100	known_protein_domains	assigned_to_gene_family	3oxo5alphasteroid 4dehydrogenase	K10258	IPR000626	GO:0005515	3211,352	0,092192	0,28232	2441,439	-1,10347	5,15E-49	1783,522	0,47049	1,88E-08	2556,799	-0,68166	5,82E-16
g9133	intersecting_repeat	47964	47,1	known_protein_domains	assigned_to_gene_family	3-oxoacyl-(acyl-carrier-protein) reductase	K00059	IPR002347	GO:0055114	3014,92	-1,51712	1,13E-50	6776,21	0,837111	1,13E-26	7640,07	-0,23253	0,00214	3962,23	2,111993	8,5E-103
g5655	intersecting_repeat	24959	47,4	known_protein_domains	assigned_to_gene_family	3-Oxoacyl-[acyl-carrier-protein (ACP)] synthase III	K00648	IPR004655	GO:0004315|GO:0006633	1388,434	-1,48563	5,19E-43	3335,35	1,011834	1,51E-40	3761,126	-0,30706	2,83E-05	1890,312	2,17655	2,71E-95
g6494	intersecting_repeat	55002	75,9	known_protein_domains	assigned_to_gene_family	3-oxoacyl-[acyl-carrier-protein] synthase 2	K09458	IPR016039	GO:0016746	2829,892	-1,86473	1,46E-66	7416,859	1,057674	1,3E-43	7909,766	-0,59524	1,87E-19	3486,519	2,329918	2,4E-117
g11655	intersecting_repeat	3234	94,6	known_protein_domains	assigned_to_gene_family	Ac_CoA_lig_AcsA: acetateCoA ligase	K01895	IPR000873	GO:0003987|GO:0016208|GO:0019427	255,2901	0,804706	6,74E-08	399,1019	1,606533	5,25E-30	541,5869	-0,1169	0,325263	393,9759	0,57188	8,57E-07
g2787	intersecting_repeat	26385	48,8	known_protein_domains	assigned_to_gene_family	Ac_CoA_lig_AcsA: acetateCoA ligase	K01895	IPR000873	GO:0003987|GO:0016208|GO:0019427	2602,412	0,066751	0,518782	2298,272	-0,49477	1,36E-09	2013,108	0,303265	1,67E-05	2308,826	-0,23703	0,002351
g5482	intersecting_repeat	11721	100	known_protein_domains	assigned_to_gene_family	Ac_CoA_lig_AcsA: acetateCoA ligase	K01895	IPR000873	GO:0003987|GO:0016208|GO:0019427	1448,233	-0,01535	0,894382	1644,946	0,15816	0,084935	1464,872	-0,30694	0,000123	1284,275	-0,14724	0,109258
g12897	intersecting_repeat	6447	63	known_protein_domains	assigned_to_gene_family	ACAD10_11_Nlike	K00249	IPR002575	GO:0016627|GO:0055114	793,3809	0,890269	3,9E-19	553,1022	-0,09753	0,452379	549,8106	0,208309	0,044119	773,106	-0,72182	2,15E-13
g11304	not_intersecting_repeat	105255	48	known_protein_domains	assigned_to_gene_family	accC: acetylCoA carboxylase, biotin carboxylase subunit	K01961	IPR005479	GO:0005524	5765,566	-1,37106	1,65E-49	13630,07	1,023114	1,27E-40	15316,5	-0,32873	4,83E-06	7758,986	2,052784	3,2E-115
g12483	intersecting_repeat	125027	46,7	known_protein_domains	assigned_to_gene_family	Acetyl-CoA biotin carboxyl carrier	K02160	IPR001249	GO:0003989|GO:0006633|GO:0009317	4073,363	-1,82851	5,08E-79	12438,46	1,377403	3,03E-70	14062,7	-0,64743	3,4E-21	5896,222	2,560996	6,1E-176
g8026	intersecting_repeat	66470	38,1	known_protein_domains	assigned_to_gene_family	Acetyl-CoA carboxylase	K01963	IPR000438	GO:0003989|GO:0006633|GO:0009317	3083,193	-0,76595	1,03E-22	6573,645	1,098886	8,1E-51	7777,885	-0,22852	0,008112	4376,929	1,611573	1,71E-66
g8067	intersecting_repeat	57478	46,7	known_protein_domains	assigned_to_gene_family	Acetyl-CoA carboxylase	K01963	IPR000438	GO:0003989|GO:0006633|GO:0009317	2320,364	-0,91113	1,58E-25	5916,868	1,390839	2,28E-74	7147,002	-0,35613	2,34E-06	3651,611	1,930493	4,5E-106
g13277	intersecting_repeat	9571	41,7	known_protein_domains	assigned_to_gene_family	Acetyl-CoA carboxylase	K11262	IPR005479	GO:0005524	1393,851	-0,01304	0,927053	1148,072	-0,72739	3,34E-09	757,7673	-0,09277	0,496577	997,6307	-0,87085	7,1E-19
g5944	intersecting_repeat	103081	66,7	known_protein_domains	assigned_to_gene_family	Acetyl-CoA carboxylase, alpha subunit	K01962	IPR001095	GO:0003989|GO:0006633|GO:0009317	4301,271	-1,06298	1,67E-33	11264,31	1,375174	5,65E-85	13835,5	-0,29221	9,58E-07	7076,573	2,143189	6,6E-154
g9195	intersecting_repeat	3824	40	known_protein_domains	assigned_to_gene_family	AcetylCoA synthetaselike	K01897	IPR042099	0	337,5049	0,293982	0,01869	415,6	0,699097	2,13E-09	495,1664	0,022454	0,888789	417,1205	0,393055	0,000941
g9096	intersecting_repeat	1758	100	known_protein_domains	assigned_to_gene_family	AcetylCoA synthetaselike	K18660	IPR000873	0	185,7873	0,573812	0,000469	116,1779	-0,69685	0,000638	104,9608	0,503871	0,005841	170,0051	-0,66903	8,54E-05
g9075	intersecting_repeat	3279	100	known_protein_domains	assigned_to_gene_family	AcetylCoA synthetaselike	K18660	IPR000873	0	250,4607	0,368418	0,022428	221,6887	0,008669	0,966872	236,5644	0,221815	0,086021	262,0219	-0,08245	0,656387
g1332	not_intersecting_repeat	8675	100	known_protein_domains	assigned_to_gene_family	ACETYLTRANSFERASERELATED	K13506	IPR002123	GO:0016746	950,3732	-0,07931	0,510035	1007,828	-0,12139	0,250324	905,8115	-0,02011	0,887413	854,9146	-0,05718	0,647725
g3932	not_intersecting_repeat	14327	47,4	known_protein_domains	assigned_to_gene_family	acid_phosph_2	K18693	IPR000326	GO:0006644|GO:0008195	1222,757	0,370253	1,51E-05	994,1435	-0,3496	0,001016	911,8948	0,236133	0,020456	1130,108	-0,44991	2,82E-07
g11190	intersecting_repeat	2074	100	known_protein_domains	assigned_to_gene_family	Actinlike ATPase domain	K00864	IPR018483	GO:0005975|GO:0016773	250,9508	0,222777	0,123207	226,4345	-0,14632	0,369793	216,4999	0,134534	0,33305	239,3225	-0,18797	0,202729
g2505	intersecting_repeat	4048	48,4	known_protein_domains	assigned_to_gene_family	Acyl transferase	K00645	IPR002110	GO:0005515	332,6899	-0,02149	0,89342	335,5815	-0,10677	0,462034	303,2656	0,02101	0,905587	300,9732	-0,05031	0,755496
g2450	intersecting_repeat	3293	48,4	known_protein_domains	assigned_to_gene_family	Acyl transferase	K00645	IPR002110	GO:0005515	272,2504	-0,36305	0,004415	295,9642	-0,26314	0,050615	260,1098	0,085562	0,568915	238,7842	0,221298	0,12382
g6569	intersecting_repeat	55798	82,4	known_protein_domains	assigned_to_gene_family	Acyl transferase	K00645	IPR014043	GO:0004314	2593,295	-1,15541	1,38E-41	6582,039	1,274931	4,77E-71	7903,255	-0,2855	8,38E-05	4048,699	2,128435	5,4E-130
g7779	intersecting_repeat	2883	100	known_protein_domains	assigned_to_gene_family	Acyl transferase/acyl hydrolase/lysophospholipase	K14674	IPR002641	GO:0006629	526,3501	1,667767	4,6E-31	236,8453	-0,22679	0,161352	205,2506	0,032491	0,860327	479,0582	-1,90037	8,95E-46
g214	intersecting_repeat	5242	40	known_protein_domains	assigned_to_gene_family	Acyl_ACP_Desat	K03921	IPR005067	GO:0006631|GO:0045300|GO:0055114	448,3498	0,142862	0,242099	433,6148	-0,11682	0,383451	447,502	0,268081	0,012526	459,0899	0,046601	0,74363
g6599	not_intersecting_repeat	2250	47,6	known_protein_domains	assigned_to_gene_family	Acyl_ACP_Desat	K03921	IPR005067	GO:0006631|GO:0045300|GO:0055114	372,6181	-0,92361	1,39E-14	1234,812	1,865239	3,68E-97	1617,868	-0,38161	5,56E-06	763,423	2,394312	5,1E-102
g12449	intersecting_repeat	303147	47,6	known_protein_domains	assigned_to_gene_family	Acyl_ACP_Desat	K03921	IPR005067	GO:0006631|GO:0045300|GO:0055114	9924,305	-0,80059	3,75E-29	32699,13	1,92161	1,3E-191	44176,34	-0,31611	8,41E-07	21544,5	2,394582	6,6E-231
g3327	not_intersecting_repeat	48557	35,3	known_protein_domains	assigned_to_gene_family	Acyl-ACP thioesterase	K10782	IPR029069	GO:0006633|GO:0016790	1920,164	-1,26323	2,57E-30	5435,104	1,422297	5,67E-59	6892,036	-0,26367	1,3E-05	3419,815	2,430624	2,8E-165
g10761	intersecting_repeat	8212	100	known_protein_domains	assigned_to_gene_family	AcylCoA dehydrogenase Cterminal domainlike	K00232	IPR036250	GO:0016627|GO:0055114	750,6564	1,817149	6,56E-52	459,9789	0,641209	1,65E-06	577,534	0,136039	0,252551	842,4097	-0,9153	2,34E-19
g1716	intersecting_repeat	8258	100	known_protein_domains	assigned_to_gene_family	AcylCoA dehydrogenase Cterminal domainlike	K00232	IPR036250	GO:0016627|GO:0055114	564,003	2,200408	5,45E-72	465,398	1,720464	2,78E-32	723,5097	0,116223	0,359643	798,2977	-0,26347	0,011674
g1764	intersecting_repeat	6921	100	known_protein_domains	assigned_to_gene_family	AcylCoA dehydrogenase Cterminal domainlike	K00232	IPR036250	GO:0016627|GO:0055114	456,5529	2,386411	4,91E-74	412,358	2,089914	3,48E-43	663,0903	0,074069	0,608086	687,0014	-0,15321	0,199544
g2101	intersecting_repeat	7965	100	known_protein_domains	assigned_to_gene_family	AcylCoA dehydrogenase Cterminal domainlike	K00232	IPR036250	GO:0016627|GO:0055114	828,8199	1,23599	1,07E-34	742,8347	0,846321	2,67E-11	972,6131	0,138359	0,25766	1036,027	-0,14442	0,188469
g8493	intersecting_repeat	11003	95,1	known_protein_domains	assigned_to_gene_family	AcylCoA dehydrogenase Cterminal domainlike	K00232	IPR036250	GO:0016627|GO:0055114	1207,429	0,149582	0,108048	1164,465	-0,11026	0,336578	1155,364	0,197175	0,037959	1192,808	-0,03216	0,776837
g4556	not_intersecting_repeat	10830	100	known_protein_domains	assigned_to_gene_family	Acyl-CoA dehydrogenase, conserved site	K00232	IPR006089	GO:0016627|GO:0055114	974,9968	2,013692	2,09E-68	945,6419	1,834934	4,93E-60	1518,287	0,188332	0,03191	1504,406	0,049211	0,677968
g12681	not_intersecting_repeat	19873	100	known_protein_domains	assigned_to_gene_family	Acyltransferase	K00630	IPR016222	GO:0004366|GO:0006650	1251,349	-0,95824	1,47E-21	2147,645	0,478715	1,78E-09	2169,94	-0,23772	0,001662	1315,696	1,196048	2,82E-34
g8628	intersecting_repeat	20678	100	known_protein_domains	assigned_to_gene_family	Alcohol dehydrogenase class III	K00121	IPR011032	GO:0006069|GO:0008270|GO:0051903|GO:0055114	2338,697	-0,06069	0,554012	2367,35	-0,22823	0,004796	2161,573	0,10901	0,204014	2140,71	-0,03714	0,725892
g13527	intersecting_repeat	1513	18,5	known_protein_domains	assigned_to_gene_family	Alcohol dehydrogenase, C-terminal	K07512	IPR001623	GO:0055114	148,3992	0,244715	0,143233	98,69927	-1,0967	5,48E-07	59,54186	0,049846	0,784599	107,8557	-1,27207	2,47E-08
g13576	intersecting_repeat	1839	33,3	known_protein_domains	assigned_to_gene_family	Alcohol dehydrogenase, C-terminal	K07512	IPR001623	GO:0055114	173,5378	0,243308	0,123879	116,1245	-1,07383	7,93E-08	80,37738	0,214999	0,157957	135,192	-0,91803	7,13E-07
g13576	intersecting_repeat	1839	33,3	known_protein_domains	assigned_to_gene_family	Alcohol dehydrogenase, C-terminal	K07512	IPR001623	GO:0055114	173,5378	0,243308	0,123879	116,1245	-1,07383	7,93E-08	80,37738	0,214999	0,157957	135,192	-0,91803	7,13E-07
g11790	not_intersecting_repeat	3407	47,1	known_protein_domains	assigned_to_gene_family	Alcohol dehydrogenase, C-terminal	K07512	IPR011032	GO:0055114	223,6252	-0,79293	5,58E-07	365,6095	0,396826	0,001127	399,1094	0,009438	0,958832	262,2223	1,293516	1,74E-16
g6111	not_intersecting_repeat	14541	47,4	known_protein_domains	assigned_to_gene_family	Aldo-keto reductase	K00002	IPR020471	GO:0016491|GO:0055114	1506,495	0,386046	1,92E-06	1109,548	-0,71697	1,24E-15	851,0796	0,163329	0,1054	1240,876	-0,91483	6,63E-25
g12736	intersecting_repeat	40105	47,6	known_protein_domains	assigned_to_gene_family	Aldo-keto reductase	K00002	IPR020471	GO:0016491|GO:0055114	4030,942	-0,12522	0,131773	4971,716	0,249283	0,001016	4915,39	-0,09947	0,213311	4014,526	0,276233	0,000135
g2718	intersecting_repeat	17241	40,4	known_protein_domains	assigned_to_gene_family	Aldolase-type TIM barrel	K07407	IPR002241	GO:0004553|GO:0005975	1613,838	0,0006	0,996755	1571,405	-0,2387	0,005728	1480,45	0,212227	0,010573	1520,814	0,000564	0,99615
g10988	not_intersecting_repeat	4172	47,8	known_protein_domains	assigned_to_gene_family	Aldolase-type TIM barrel	K07407	IPR002241	GO:0004553|GO:0005975	474,3196	-0,37485	0,000681	566,1206	-0,00162	0,992385	513,5993	-0,06049	0,672543	428,3562	0,297954	0,009917
g11602	intersecting_repeat	6761	54,5	known_protein_domains	assigned_to_gene_family	Alpha/Beta hydrolase fold	K00679	IPR029058	GO:0006629|GO:0008374	1112,253	-0,16931	0,082169	1012,564	-0,68425	1,23E-12	620,7836	-0,37743	0,000404	732,4753	-0,95069	1,06E-19
g9766	intersecting_repeat	2571	47,4	known_protein_domains	assigned_to_gene_family	Alpha/Beta hydrolase fold	K01054	IPR029058	0	137,0824	-0,02118	0,917394	177,1499	0,514486	0,0012	191,8694	-0,06131	0,723891	154,1104	0,415008	0,020203
g9748	not_intersecting_repeat	1773	42,9	known_protein_domains	assigned_to_gene_family	Alpha/Beta hydrolase fold	K01054	IPR029058	0	93,4718	0,048718	0,829148	120,2593	0,538112	0,002813	135,188	-0,01024	0,960842	109,8696	0,420647	0,038938
g11384	intersecting_repeat	3538	47,4	known_protein_domains	assigned_to_gene_family	Alpha/Beta hydrolase fold	K01054	IPR029058	0	232,9795	-0,44433	0,001402	344,0522	0,364878	0,004419	369,5969	-0,01862	0,91501	261,4693	0,872958	3,73E-10
g7939	not_intersecting_repeat	13963	100	known_protein_domains	assigned_to_gene_family	AMP-binding, conserved site	K01897	IPR042099	0	1290,36	0,684529	1,29E-15	1216,063	0,368518	7,99E-05	1419,788	0,184795	0,031547	1472,473	-0,07669	0,424375
g8537	not_intersecting_repeat	19391	62,1	known_protein_domains	assigned_to_gene_family	ATPDEPENDENT KINASE TDA10RELATED	K15918	IPR027417	0	1801,641	-0,16133	0,083775	2058,703	0,035788	0,767947	1956,04	-0,03135	0,80004	1711,845	0,169893	0,052528
g8584	not_intersecting_repeat	3154	41,2	known_protein_domains	assigned_to_gene_family	ATPDEPENDENT KINASE TDA10RELATED	K15918	IPR027417	0	184,5909	-0,9235	8,79E-09	251,3376	-0,064	0,722039	214,7201	-0,12658	0,378963	152,7266	0,590634	0,000613
g5049	intersecting_repeat	5765	42,9	known_protein_domains	assigned_to_gene_family	Chalcone/stilbene synthase, C-terminal	K15397	IPR016039	GO:0006633|GO:0016020|GO:0016747,GO:0016746	763,6599	0,485903	4,66E-05	523,6288	-0,72272	9,06E-07	283,9637	-0,6974	9,3E-06	521,9935	-2,10634	2,63E-70
g5047	not_intersecting_repeat	5437	38,1	known_protein_domains	assigned_to_gene_family	Chalcone/stilbene synthase, C-terminal	K15397	IPR016039	GO:0006633|GO:0016020|GO:0016747,GO:0016746	698,1604	0,507228	0,000146	439,4516	-1,03168	4,81E-11	232,0406	-0,25636	0,0539	485,9548	-2,04211	6,36E-62
g5053	intersecting_repeat	2916	47,6	known_protein_domains	assigned_to_gene_family	Chalcone/stilbene synthase, C-terminal	K15397	IPR016039	GO:0006633|GO:0016020|GO:0016747,GO:0016746	409,5148	0,765393	3,65E-08	276,7015	-0,30318	0,059551	241,8648	0,090481	0,558766	369,0298	-1,0042	5,24E-16
g11213	not_intersecting_repeat	13323	42,9	known_protein_domains	assigned_to_gene_family	ClpP/crotonase	K13238	IPR001753	GO:0003824	924,9415	-0,08454	0,465292	974,1426	-0,14477	0,162613	877,6127	-0,00244	0,988283	834,2688	-0,05444	0,659318
g11196	intersecting_repeat	9259	100	known_protein_domains	assigned_to_gene_family	ClpP/crotonase	K13238	IPR001753	GO:0003824	753,6944	-0,50537	3,44E-07	886,6441	-0,22597	0,01952	748,3947	-0,07028	0,579326	628,4919	0,181656	0,118128
g5024	intersecting_repeat	773	7,41	known_protein_domains	assigned_to_gene_family	Cysteinerich domain	K00901	IPR001206	GO:0016301	41,59709	0,210577	0,346698	36,98882	0,076278	0,767355	31,12381	-0,16926	0,276007	35,4683	-0,5771	0,036939
g5137	intersecting_repeat	974	22,2	known_protein_domains	assigned_to_gene_family	Cysteinerich domain	K00901	IPR001206	GO:0016301	65,57443	0,206493	0,307929	59,38137	0,062312	0,799989	51,53987	-0,13581	0,386277	57,42233	-0,46397	0,042481
g10080	intersecting_repeat	21251	48,1	known_protein_domains	assigned_to_gene_family	Cytochrome b5 family, hemebinding domain profile.	K10226	IPR001199	GO:0006629	1818,881	0,223391	0,019372	1671,064	-0,18957	0,069192	1677,858	0,303255	0,000152	1812,781	-0,09568	0,296442
g10070	intersecting_repeat	11607	48,1	known_protein_domains	assigned_to_gene_family	Cytochrome b5 family, hemebinding domain profile.	K10226	IPR001199	GO:0006629	911,0204	0,230246	0,014805	879,4266	-0,0437	0,732892	909,1354	0,224486	0,011418	934,1442	-0,02146	0,860237
g6186	intersecting_repeat	7156	35,8	known_protein_domains	assigned_to_gene_family	Dak1 domain	K00863	IPR004006	GO:0004371|GO:0006071	606,5017	-0,05478	0,687392	639,1608	-0,04785	0,731659	595,864	0,011879	0,944281	565,4234	0,03013	0,835482
g6593	not_intersecting_repeat	146916	90,5	known_protein_domains	assigned_to_gene_family	Delta12FADSlike	K10256	IPR005804	GO:0006629	3568,265	-1,5476	3,22E-55	18312,56	2,429859	4,5E-193	26700,57	-0,29037	3,96E-06	11979,28	3,682923	0
g3110	not_intersecting_repeat	9790	100	known_protein_domains	assigned_to_gene_family	Diacylglycerol acyltransferase	K14457	IPR007130	GO:0016747	1206,209	-0,37778	5,25E-06	1548,657	0,137058	0,139219	1429,644	-0,17789	0,051643	1108,61	0,312717	0,000919
g4789	intersecting_repeat	3602	100	known_protein_domains	assigned_to_gene_family	Diacylglycerol acyltransferase	K22848	IPR007130	GO:0016747	402,5803	-0,24644	0,036515	454,6132	-0,08845	0,522211	427,324	0,060685	0,67825	378,4777	0,247156	0,046255
g9232	not_intersecting_repeat	10404	47,6	known_protein_domains	assigned_to_gene_family	Diacylglycerol glucosyltransferase, N-terminal	K03715	IPR007235	GO:0009247|GO:0016758	1027,004	0,010259	0,934985	1130,713	0,086686	0,441171	978,0307	-0,31851	0,00045	885,7469	-0,26582	0,006097
g11771	intersecting_repeat	4981	100	known_protein_domains	assigned_to_gene_family	Diacylglycerol O-acyltransferase 1	K11155	IPR001849	GO:0004144|GO:0019432	368,9069	-0,0561	0,709709	432,5473	0,173356	0,18397	432,8037	-0,01772	0,918146	371,3618	0,216495	0,089813
g13094	intersecting_repeat	4640	48,8	known_protein_domains	assigned_to_gene_family	Diacylglycerol O-acyltransferase 1	K11155	IPR001849	GO:0004144|GO:0019432	318,1812	-0,25786	0,050809	404,5049	0,183825	0,150052	410,2309	0,00442	0,980973	327,1998	0,479605	0,00036
g13879	intersecting_repeat	11784	100	known_protein_domains	assigned_to_gene_family	DIGALACTOSYLDIACYLGLYCEROL SYNTHASE 1, CHLOROPLASTIC	K09480	0	0	1087,411	0,17137	0,083962	1123,694	0,092807	0,392342	1042,175	-0,11879	0,253893	1008,837	-0,2192	0,028126
g9979	intersecting_repeat	69475	44	known_protein_domains	assigned_to_gene_family	Enoyl-[acyl-carrier-protein] reductase (NADH)	K00208	IPR002347	GO:0055114	2898,332	-1,05388	6,08E-31	5896,834	0,838971	1,15E-29	6585,605	-0,21969	0,003752	3692,79	1,663645	1,06E-73
g12023	intersecting_repeat	8251	46,7	known_protein_domains	assigned_to_gene_family	enoyl-CoA hydratase 2	K12405	IPR029069	0	697,5604	0,108131	0,335877	698,6437	-0,02633	0,850538	648,5455	-0,00403	0,980973	647,9534	-0,13868	0,222696
g3654	not_intersecting_repeat	1151	76,9	known_protein_domains	assigned_to_gene_family	GH19076P	K15728	IPR013209	0	93,35487	-0,12166	0,534808	115,133	0,16573	0,386201	112,5237	-0,05501	0,759577	91,69132	0,204303	0,306746
g13449	not_intersecting_repeat	1603	47,4	known_protein_domains	assigned_to_gene_family	Glucose/ribitol dehydrogenase family signature	K00022	IPR002347	GO:0055114	170,0303	1,430917	1,55E-17	95,05234	-0,02622	0,910005	104,3774	0,22032	0,138155	174,0344	-1,00677	1,1E-09
g9369	intersecting_repeat	9408	47,6	known_protein_domains	assigned_to_gene_family	Glucose/ribitol dehydrogenase family signature	K00059	IPR002347	GO:0055114	840,386	0,242611	0,01089	837,5284	0,059432	0,635901	819,0776	0,03031	0,832255	819,7142	-0,1405	0,177062
g317	not_intersecting_repeat	1719	46,2	known_protein_domains	assigned_to_gene_family	Glycogen Phosphorylase B	K06119	0	0	219,004	-0,36017	0,033206	152,9053	-2,95594	2,71E-34	29,59736	-0,04623	0,793826	98,65846	-2,65945	6,64E-26
g308	not_intersecting_repeat	1667	100	known_protein_domains	assigned_to_gene_family	Glycogen Phosphorylase B	K06119	0	0	259,4805	-0,54488	0,000147	198,1377	-2,46607	5,83E-37	54,56108	-0,01946	0,920794	120,4532	-1,87335	1,89E-20
g13112	intersecting_repeat	11837	35,3	known_protein_domains	unassigned_to_gene_family	hypothetical protein	K10203	0	0	719,5696	-0,26685	0,012381	1026,689	0,474115	4,08E-06	1083,217	-0,13394	0,193093	784,703	0,617911	1,6E-10
g10079	intersecting_repeat	10269	42,9	known_protein_domains	assigned_to_gene_family	MBOAT (membrane bound O-acyl transferase) family protein	K13519	IPR004299	0	1024,013	0,097842	0,375316	1145,458	0,207063	0,036553	1128,994	-0,0671	0,548821	1011,325	0,031334	0,78954
g11089	intersecting_repeat	39509	89,5	known_protein_domains	assigned_to_gene_family	NAD-dependent epimerase/dehydratase	K06118	IPR001509	GO:0003824	4109,536	-0,53584	5,65E-16	4470,011	-0,48994	4,91E-12	3414,703	-0,08632	0,311648	3129,194	-0,04989	0,564704
g11425	intersecting_repeat	8966	100	known_protein_domains	assigned_to_gene_family	Nucleotide-diphospho-sugar transferases	K22920	IPR029044	0	1356,865	0,113478	0,430302	1124,924	-0,60579	3,14E-06	788,6487	-0,0892	0,446138	1024,643	-0,90231	2,3E-25
g1605	not_intersecting_repeat	17573	47,4	known_protein_domains	assigned_to_gene_family	peroxisomal 3-keto-acyl-CoA thiolase 2	K07513	IPR016039	GO:0016747	2592,531	1,333247	1,79E-30	1499,449	-0,10366	0,438372	1640,492	0,452529	2e-07	2659,629	-0,95576	4,41E-23
g6810	intersecting_repeat	10258	44,8	known_protein_domains	assigned_to_gene_family	Protein tyrosine phosphataselike protein, PTPLA	K10703	IPR007482	0	847,2138	0,058127	0,624083	871,2645	-0,04921	0,700139	843,9514	0,077596	0,51096	820,0805	-0,01096	0,935815
g6810	intersecting_repeat	10258	44,8	known_protein_domains	assigned_to_gene_family	Protein tyrosine phosphataselike protein, PTPLA	K10703	IPR007482	0	847,2138	0,058127	0,624083	871,2645	-0,04921	0,700139	843,9514	0,077596	0,51096	820,0805	-0,01096	0,935815
g4423	not_intersecting_repeat	1353	44,4	known_protein_domains	assigned_to_gene_family	Protein tyrosine phosphataselike protein, PTPLA	K10703	IPR007482	0	178,8673	0,00574	0,975558	223,2277	0,326943	0,023249	221,119	-0,17393	0,187929	178,0258	0,082496	0,647592
g13772	intersecting_repeat	1706	37	known_protein_domains	assigned_to_gene_family	Thiolase	K00626	IPR016039	GO:0016747	273,5477	-0,07129	0,657569	306,0311	0,026719	0,878315	291,0364	-0,01492	0,936441	260,2012	0,085402	0,597226

## Sheet: Table 16
Table S15. Lipid binding proteins encoding genes and their expression in the different growth conditions
Gene	Repeat intersection	RNA-seq read count	Prediction score	Aligned protein domains	Assignment to gene families	Functional description	KO TERMS	InterPro IDs	Gene Ontology	HL vs. LL baseMean	HL vs. LL log2FoldChange	HL vs. LL padj	LL-N vs. LL baseMean	LL-N vs. LL log2FoldChange	LL-N vs. LL padj	HL-N vs. LL-N baseMean	HL-N vs. LL-N log2FoldChange	HL-N vs. LL-N padj	HL-N vs. HL baseMean	HL-N vs. HL log2FoldChange	HL-N vs. HL padj
g13433	intersecting_repeat	76334	47,1	known_protein_domains	assigned_to_gene_family	Caleosin-related	K17991	IPR002048	GO:0005509	2807,9	0,782832	0,000341	6504,444	2,352433	6,71E-20	11146,23	0,145841	0,09609	7305,066819	1,645573076	3,58E-125
g7787	not_intersecting_repeat	17023	46,2	known_protein_domains	assigned_to_gene_family	Caleosin-related	K17991	IPR002048	GO:0005509	3266,605	2,918524	2,59E-31	689,6169	-0,33912	0,022709	699,4144	0,502507	8,19E-07	3159,911788	-2,8311202	1,62E-239
g2545	intersecting_repeat	253666	45,5	known_protein_domains	assigned_to_gene_family	Major lipid droplet protein		IPR008802		5556,107	-2,03988	1,34E-103	27233,59	2,211241	3,11E-198	36263,35	-0,5165	7,28E-17	14802,6647	3,733897319	0
g8	not_intersecting_repeat	24813	45,5	known_protein_domains	assigned_to_gene_family	Major lipid droplet protein		IPR008802		1637,306	-0,94727	6,26E-25	2751,753	0,415924	1,50E-05	2765,581	-0,22776	0,014367	1692,495968	1,121953796	2,57E-33
g7144	not_intersecting_repeat	2741	44,4	known_protein_domains	assigned_to_gene_family	PAP_fibrillin		IPR006843		151,5258	-0,99283	5,30E-08	239,5382	0,171895	0,291099	247,6949	0,0183	0,921906	162,8313772	1,272658883	2,30E-12
g5918	intersecting_repeat	2168	47,4	known_protein_domains	assigned_to_gene_family	PAP_fibrillin		IPR006843		183,2535	-0,36567	0,021906	276,8647	0,458926	0,000602	298,2795	-0,05603	0,723739	207,7601052	0,838030274	3,50E-07
g4772	intersecting_repeat	11612	32	known_protein_domains	assigned_to_gene_family	PAP_fibrillin		IPR006843		1158,433	-0,23571	0,010355	1664,496	0,50831	2,56E-09	1713,943	-0,23499	0,002567	1223,15022	0,503541401	1,48E-09
g405	not_intersecting_repeat	905	40	known_protein_domains	assigned_to_gene_family			IPR006843		77,18772	-0,2717	0,153087	87,71351	-0,15445	0,451199	81,43694	0,064839	0,713931	71,60011077	0,243508023	0,242386862
g7159	intersecting_repeat	2293	40,7	known_protein_domains	assigned_to_gene_family	PAP_fibrillin		IPR006843		126,3866	0,036494	0,864127	152,5941	0,308526	0,076754	160,8244	-0,02623	0,890316	135,3132004	0,234362867	0,186462656
g10816	not_intersecting_repeat	2931	45,5	known_protein_domains	assigned_to_gene_family	PAP_fibrillin		IPR006843		332,1224	-0,06201	0,689341	481,8038	0,668686	1,76E-09	476,7391	-0,44712	4,10E-05	334,4070298	0,23210069	0,078929414
g3894	not_intersecting_repeat	5183	45,5	known_protein_domains	assigned_to_gene_family	PAP_fibrillin		IPR006843		331,8932	0,070238	0,6689	380,2439	0,208086	0,126913	392,2416	-0,01947	0,9139	343,8813809	0,108472127	0,48348235
g7262	not_intersecting_repeat	3619	36,4	known_protein_domains	assigned_to_gene_family	PAP_fibrillin		IPR006843		427,4691	-0,01608	0,91918	448,0705	-0,09834	0,469645	420,9518	0,02779	0,866025	401,883383	-0,038952861	0,803146781
g7066	intersecting_repeat	2047	100	known_protein_domains	assigned_to_gene_family	PAP_fibrillin		IPR006843		144,0167	0,155255	0,363889	150,6373	0,140946	0,430747	147,4748	-0,02806	0,881649	140,9451886	-0,059503793	0,766052707
g7048	not_intersecting_repeat	1836	44,4	known_protein_domains	assigned_to_gene_family	PAP_fibrillin		IPR006843		143,0595	-0,21952	0,188769	156,1749	-0,18713	0,295643	124,1901	-0,11109	0,482087	113,4492593	-0,149599197	0,444254477
g7377	not_intersecting_repeat	5006	36,4	known_protein_domains	assigned_to_gene_family	PAP_fibrillin		IPR006843		476,8872	0,302922	0,01254	463,4971	0,130811	0,324594	432,8454	-0,09437	0,472931	445,1169018	-0,296164705	0,015087753
g11829	intersecting_repeat	9233	41,5	known_protein_domains	assigned_to_gene_family	PAP_fibrillin		IPR007369	GO:0004190|GO:0016021	912,7232	0,256402	0,011287	788,3357	-0,24916	0,012594	705,0014	0,115877	0,299955	822,5424968	-0,367473248	0,000327717
g5168	intersecting_repeat	14667	100	known_protein_domains	assigned_to_gene_family	Plastid-lipid-associated protein		IPR006843,IPR039633		1290,893	-0,23973	0,019958	1516,589	0,021737	0,863611	1395,303	-0,07758	0,457437	1184,839346	0,181867005	0,075877444
g5937	not_intersecting_repeat	1812	100	known_protein_domains	assigned_to_gene_family	Plastid-lipid-associated protein		IPR006843,IPR039633		152,459	-0,105	0,56268	171,0274	0,006775	0,976301	156,3121	-0,04828	0,789316	139,1339522	0,044250961	0,829471784
g2764	not_intersecting_repeat	6455	100	known_protein_domains	assigned_to_gene_family	Plastoglobular protein 18-like		IPR040003		704,6661	0,128502	0,243161	728,8289	0,062363	0,636016	751,5569	0,115375	0,321512	725,207276	0,079053171	0,525419274
